# Supplementary material for: Exploring the Thermal-Oxidative Stability of Azithromycin Using a Thermoactivated Sensor Based on Cerium Molybdate and Multi-Walled Carbon Nanotubes
Source: Nanomaterials (Basel). 2024 May 21;14(11):899. doi: 10.3390/nano14110899 (PMC11173558; doi:10.3390/nano14110899)
Supplement: Supplementary file 1 [file nanomaterials-14-00899-s001.zip]

Archive with 1 entries (1 files):
- nanomaterials-2983191-supplementary.pdf
